# Supplementary material for: Spectral effect of streetlamps on urban trees: A simulated study on tissue water, nitrogen, and carbohydrate contents in maple and oak
Source: PLoS One. 2021 Mar 25;16(3):e0248463. doi: 10.1371/journal.pone.0248463 (PMC7993873; doi:10.1371/journal.pone.0248463)
Supplement: S1 Raw data — (XLSX) [file pone.0248463.s001.xlsx]

## Sheet: Height
Species	Light	Block	Replicate	value1	value2	value3	value4	value5	value6	value7	value8	value9	value10	value11	value12	value13	value14	value15	value16	value17
Maple	CK	1	1	5.6	6	7.6	9.2	10.2	11.8	13.2	14	15	15.5	17.1	18.7	19.2	19.2	19.8	21.1	21.3
Maple	CK	2	1	10.2	10.3	10.3	10.5	10.5	10.6	10.8	10.8	10.7	10.8	10.7	10.8	11.2	11.9	12.9	13.5	15.3
Maple	CK	3	1	3.5	3.6	3.6	4.1	5.3	6.8	7.2	7.4	7.5	7.7	7.7	9.8	12.3	12.7	12.6	14.7	15.2
Maple	CK	1	2	9.6	9.8	11.8	14.8	15	15.5	15.5	15.5	15.7	15.7	15.7	15.7	15.7	17	17.5	17.6	18
Maple	CK	2	2	7.9	8.1	9.1	11.4	12.7	14	15.9	19.5	22	23.6	25.5	35.2	37.5	37.6	37.6	41.3	46.6
Maple	CK	3	2	7.5	8	11.3	12.9	14.1	15.3	15.3	15.3	15.4	15.5	15.5	15.5	15.6	15.5	15.6	15.6	15.7
Maple	CK	1	3	10	12	14	14.8	15.6	16.4	17.7	21.8	23.4	24.4	27.8	36.8	39.2	39.7	40.3	50.7	54.2
Maple	CK	2	3	8.3	8.3	8.3	8.4	8.4	8.4	8.5	8.5	8.5	8.7	8.7	10.5	14.5	15.2	16.4	21.8	23.4
Maple	CK	3	3	9	9.1	9.2	9.2	9.2	9.2	9.2	9.3	9.3	9.5	9.6	9.6	14.1	18.2	21.4	23.2	23.3
Maple	RB	1	1	8.4	8.6	8.6	8.7	8.8	9	9.9	10.4	11.8	14.8	21.1	27.4	30.3	33.2	38	42	43.7
Maple	RB	2	1	14	14.4	14.4	14.4	14.5	14.5	14.5	14.6	14.6	15.1	15.1	22.7	33.7	41.9	50.6	55.6	56.9
Maple	RB	3	1	11.4	11.5	11.9	11.8	11.8	11.8	11.8	11.8	12.1	12.1	12.1	15.1	25.3	32.6	33.9	36	46.6
Maple	RB	1	2	8	8.1	8.3	8.5	8.6	8.9	8.9	8.9	9.2	9.2	9.9	14	26.5	33	40.2	43.2	46.4
Maple	RB	2	2	6.5	6.6	6.8	7.2	8.8	10.5	14.3	17.8	24.3	31.2	36.8	39.9	40	40.2	40.2	40.2	40.2
Maple	RB	3	2	9.2	12	13.5	13.8	14	14	14	14	14.2	14.5	17.2	24.2	33.9	38.2	44	45.4	46.8
Maple	RB	1	3	11.6	12.1	12.2	12.2	12.4	12.5	12.8	12.9	14.2	16.6	27.5	34.3	36.7	38	38.5	41.6	48.2
Maple	RB	2	3	4.1	4.1	4.1	4.2	4.4	4.6	4.6	4.6	5.2	5.2	6.4	19.4	27.8	33.1	39.8	47.4	49.7
Maple	RB	3	3	7.1	10	14.2	16.7	17.3	17.3	17.3	17.5	17.5	17.6	18.3	29.4	38.5	43.9	48.3	51.1	51.9
Maple	White	1	1	6.9	6.9	7.1	7.2	7.3	7.4	8.8	8.9	11.2	18.6	24.5	30.4	37.8	44.1	46.5	48.6	49.2
Maple	White	2	1	6.3	7.2	8.5	8.9	9.5	10	10.1	10.1	10.8	16.5	21.2	29.3	39.2	41.5	42.8	46	47.8
Maple	White	3	1	6.3	6.3	6.3	6.3	6.3	6.5	6.5	6.5	6.6	7.1	7	8.4	13.9	22	28.2	29.4	30
Maple	White	1	2	7.4	8.2	10.8	12.2	12.7	13.5	14.3	19.7	27	32.2	36.1	38.6	44.8	56.6	57.1	59.1	59.4
Maple	White	2	2	8.2	9.4	13.6	16.2	18.9	19	19	19.2	20.2	25.3	32.9	40.3	46.7	50.2	53.5	62.3	67.5
Maple	White	3	2	8.2	8.8	9.9	10.4	10.4	10.7	10.7	10.7	10.7	11.2	17.6	24.1	33	40.1	42.9	45.5	48.5
Maple	White	1	3	5.2	8.6	14.1	15.7	16.5	16.6	16.6	16.6	16.6	16.8	16.8	17.1	25.1	33.7	37.2	43.2	46.4
Maple	White	2	3	3.4	4	4	4.4	4.4	4.4	4.3	4.3	4.6	7.3	10.6	16.2	24.9	33.9	39.8	41	49.4
Maple	White	3	3	14	14	14	14.1	14.4	14.4	14.7	14.7	15.2	15.5	16.4	26.3	38.8	44.3	46	51.2	53.7
Oak	CK	1	1	8.1	8.3	8.4	8.8	8.8	8.8	9.1	9.1	9.2	9.2	9.5	9.5	9.5	9.5	9.5	9.5	9.6
Oak	CK	2	1	6.4	6.4	6.4	6.8	6.9	7	7	7	7	7	7.1	7.1	7.1	7.1	7.1	7.2	7.7
Oak	CK	3	1	7.7	8.1	8	8.6	8.6	8.7	8.7	8.7	8.8	8.8	8.8	8.9	9	9	9	9.3	10.2
Oak	CK	1	2	4.6	4.6	4.6	5	5.1	5.1	5.3	5.3	5.3	5.3	5.3	5.3	5.3	5.3	5.3	5.3	5.3
Oak	CK	2	2	4.6	4.9	4.9	5.3	5.3	5.5	5.5	5.5	5.5	5.5	5.5	5.5	5.5	5.5	5.5	5.6	5.6
Oak	CK	3	2	9.7	9.7	10	10.3	10.4	10.4	10.4	10.4	10.4	10.4	10.4	10.5	10.6	10.6	10.7	10.7	10.9
Oak	CK	1	3	6.7	6.7	6.8	6.8	6.8	7.1	7.2	7.2	7.3	7.3	7.3	7.3	7.3	7.3	7.3	7.4	7.4
Oak	CK	2	3	8.2	8.2	8.3	8.6	8.7	8.8	8.8	8.8	9.1	9.1	9.1	9.1	9.1	9.1	9.1	9.1	9.1
Oak	CK	3	3	7.6	7.8	7.8	8.2	8.3	8.3	8.3	8.3	8.4	8.4	8.5	8.5	8.5	8.5	8.6	8.6	8.6
Oak	RB	1	1	8.1	8.3	9.1	9.1	9.3	9.3	9.3	9.5	9.5	9.6	9.6	9.6	9.7	9.7	9.7	9.7	12.3
Oak	RB	2	1	8.4	8.6	9.1	9.1	9.2	9.3	9.3	9.4	9.4	9.4	9.6	9.6	9.6	9.6	9.6	9.6	9.8
Oak	RB	3	1	10.7	11.1	11.3	11.4	11.4	11.5	11.6	11.7	11.7	11.7	11.8	11.8	11.8	11.8	11.9	11.9	11.9
Oak	RB	1	2	4.3	4.3	4.3	4.3	4.3	5	5	5	5	5.1	5.2	5.5	5.5	5.5	5.5	5.5	5.7
Oak	RB	2	2	3.3	3.3	4.1	4.3	4.3	4.3	4.4	4.5	4.5	4.5	4.5	4.5	4.5	4.5	4.6	4.6	4.6
Oak	RB	3	2	8	8	8.2	8.5	8.6	8.7	8.9	8.9	9	9.1	9.4	9.4	9.5	9.5	9.5	9.5	9.5
Oak	RB	1	3	6	6.1	6.7	6.7	6.7	6.7	6.7	6.7	6.9	6.9	6.9	6.9	6.9	6.9	6.9	6.9	6.9
Oak	RB	2	3	9.3	9.7	10.3	10.4	10.5	10.5	10.6	10.7	10.7	10.7	10.8	10.8	10.8	10.8	10.8	10.8	10.8
Oak	RB	3	3	5.1	5.5	5.9	6	6	6	6.2	6.4	6.4	6.4	6.5	6.7	6.7	6.7	6.7	6.7	6.7
Oak	White	1	1	9.7	9.7	10.1	10.4	10.4	10.4	10.4	10.5	10.5	10.5	10.6	10.6	10.6	10.6	10.6	10.6	10.6
Oak	White	2	1	7.1	7.3	7.6	8	8	8	8	8.1	8.1	8.2	8.2	8.2	8.2	8.2	8.2	8.2	8.2
Oak	White	3	1	9.4	9.5	9.8	9.9	10.1	10.1	10.1	10.2	10.4	10.5	10.6	10.6	10.6	10.6	10.6	10.6	10.6
Oak	White	1	2	12	12.1	12.3	12.8	12.8	12.8	12.8	12.8	12.8	12.8	12.8	13.5	13.5	13.5	13.5	13.5	13.6
Oak	White	2	2	7.1	7.2	7.7	7.8	8.1	8.1	8.3	8.4	8.4	8.4	8.4	8.4	8.5	8.5	8.5	8.5	8.6
Oak	White	3	2	8.9	9.2	9.6	9.6	9.6	9.8	10	10.2	10.4	10.5	10.9	10.9	10.9	10.8	10.9	11	11
Oak	White	1	3	9.4	9.4	9.7	10.1	10.2	10.5	10.5	10.5	10.5	10.5	10.5	10.5	10.5	10.5	10.6	10.6	10.6
Oak	White	2	3	10.3	10.4	10.7	10.8	10.9	10.9	11	11.1	11.2	11.2	11.4	11.5	11.5	11.5	11.5	12.4	13
Oak	White	3	3	12.1	12.1	12.7	12.9	12.9	13	13.1	13.1	13.1	13.1	13.1	13.1	13.1	13.1	13.2	13.2	13.2
			Normal

## Sheet: RCD
Species	Light	Block	Replicate	value1	value2	value3	value4	value5	value6	value7	value8	value9	value10	value11	value12	value13	value14	value15	value16	value17
Maple	CK	1	1	1.04	1.09	1.18	1.3	1.6	1.64	1.66	1.62	1.62	2	2.06	2.08	2.17	2.23	2.31	2.37	2.3
Maple	CK	2	1	1.59	1.68	1.82	2.03	2.08	2.21	2.42	2.44	2.57	2.44	2.71	2.76	2.84	2.8	2.81	2.91	2.97
Maple	CK	3	1	1.3	1.27	1.34	1.38	1.38	1.43	1.63	1.42	1.62	1.53	1.67	1.69	1.73	1.86	1.88	1.98	1.97
Maple	CK	1	2	1.09	1.28	1.31	1.33	1.37	1.58	1.73	1.7	1.73	1.91	2.07	2.19	2.2	2.3	2.36	2.35	2.53
Maple	CK	2	2	1.4	1.52	1.68	1.75	2.03	2.03	2.19	2.27	2.4	2.4	2.72	2.72	3.11	3.11	3.26	3.48	3.54
Maple	CK	3	2	1.07	1.16	1.18	1.35	1.71	1.77	1.86	1.96	2.05	2.34	2.46	2.58	2.76	2.77	2.86	2.94	3
Maple	CK	1	3	1.71	1.74	1.82	1.88	2.23	2.35	2.38	2.36	2.34	2.52	2.62	2.79	2.94	3.06	3.25	3.37	3.39
Maple	CK	2	3	1.46	1.58	1.68	1.74	1.84	1.96	1.89	2.1	2.33	2.5	2.34	2.55	2.48	2.66	2.64	2.6	2.58
Maple	CK	3	3	1.19	1.3	1.42	1.8	1.82	1.84	2.08	2.05	2.08	2.22	2.2	2.32	2.26	2.34	2.3	2.36	2.35
Maple	RB	1	1	1.41	1.54	1.74	1.97	2.19	2.7	2.67	2.75	2.75	2.95	3.12	3.26	3.66	3.73	3.96	4.2	4.52
Maple	RB	2	1	1.42	1.69	2.15	2.38	2.41	2.56	2.73	3.3	3.47	3.73	4.04	4.5	4.52	4.43	4.59	5.26	5.69
Maple	RB	3	1	1.62	1.83	1.98	2.08	2.2	2.28	2.21	2.2	2.38	2.35	2.5	2.8	2.79	2.89	3.01	3.89	3.83
Maple	RB	1	2	1.66	1.97	2.29	2.44	2.72	2.78	2.74	2.74	2.86	2.67	2.7	2.76	2.8	2.91	3.12	3.52	3.86
Maple	RB	2	2	1.65	1.9	2.08	2.22	2.37	2.65	2.86	2.88	2.96	3.24	3.55	4	4.52	4.98	5.37	5.89	6.29
Maple	RB	3	2	1.26	1.39	1.6	1.79	1.93	2.04	2.16	2.23	2.47	2.63	2.81	2.81	2.92	3.1	3.32	3.57	3.83
Maple	RB	1	3	1.74	1.95	2.14	2.36	2.4	2.59	3.16	3.14	3.26	3.31	3.3	3.5	3.63	4.01	4.24	4.57	4.86
Maple	RB	2	3	1.2	1.38	1.5	1.69	1.87	1.99	2.37	2.48	2.72	2.64	2.72	2.92	2.96	3.01	3.14	3.42	3.59
Maple	RB	3	3	1.09	1.41	1.47	1.59	1.74	2.01	2.31	2.74	3.19	3.16	3.45	3.66	3.91	4.1	4.58	4.83	5.08
Maple	White	1	1	1.21	1.31	1.59	1.62	1.87	2.01	2.19	2.14	2.36	2.43	2.64	2.86	2.94	3.39	3.71	3.94	4.32
Maple	White	2	1	1.29	1.45	1.46	1.58	1.73	1.74	2.09	2.24	2.28	2.2	2.29	2.66	2.68	2.81	2.83	3.18	3.33
Maple	White	3	1	1.06	1.36	1.49	1.5	1.74	1.83	1.79	1.88	2.02	2.16	2.1	2.04	2.14	2.25	2.22	2.4	2.7
Maple	White	1	2	1.62	1.7	2.02	2.27	2.66	2.77	2.95	3.02	3.27	3.38	3.75	4.24	4.54	5.08	5.62	5.85	5.97
Maple	White	2	2	1.23	1.36	1.44	1.58	1.73	2.08	2.07	2.09	2.39	2.58	2.57	3.06	3.13	3.45	3.69	3.86	4.01
Maple	White	3	2	1.47	1.51	1.7	1.9	2.05	2.37	2.46	2.5	2.77	3.04	3.12	3.31	3.59	3.72	3.9	4.16	4.32
Maple	White	1	3	1.29	1.38	1.55	1.66	1.76	2.25	2.54	2.59	2.87	2.91	3.27	3.59	3.79	3.79	3.79	4.14	4.16
Maple	White	2	3	1.05	1.24	1.38	1.49	1.57	1.62	1.84	1.83	1.99	1.98	2.08	2.27	2.43	2.68	2.7	3.02	3.24
Maple	White	3	3	2.03	2.09	2.64	2.74	2.82	2.82	3.11	3.58	3.67	3.78	4.2	4.38	4.5	4.77	5.1	5.18	5.24
Oak	CK	1	1	1.89	1.97	1.94	2.09	2.22	2.28	2.22	2.27	2.38	2.43	2.5	2.47	2.51	2.49	2.56	2.63	2.76
Oak	CK	2	1	1.89	1.98	2.04	2.17	2.1	2.1	2.15	2.29	2.32	2.34	2.37	2.37	2.39	2.39	2.42	2.52	2.59
Oak	CK	3	1	2.38	2.37	2.62	2.67	2.5	2.57	2.62	2.72	2.82	3.05	3.07	3.09	3.12	3.14	3.12	3.01	3.17
Oak	CK	1	2	1.67	1.95	1.94	1.93	2.05	2.07	2.09	2.11	2.18	2.02	2.11	2.17	2.17	2.38	2.38	2.39	2.54
Oak	CK	2	2	2.81	2.83	2.84	2.96	2.91	2.96	3.18	3.24	3.21	3.2	3.35	3.41	3.39	3.42	3.56	3.77	3.89
Oak	CK	3	2	2.08	2.26	2.31	2.52	2.53	2.56	2.56	2.65	2.72	2.87	3.06	3.09	3.05	2.93	2.92	2.96	3.14
Oak	CK	1	3	2.07	2.24	2.21	2.44	2.6	2.65	2.64	2.65	2.84	2.86	2.86	2.98	3.01	2.87	2.9	2.94	3.17
Oak	CK	2	3	2.68	2.71	2.73	2.98	3.01	3.04	3.14	3.17	3.39	3.44	3.44	3.47	3.51	3.46	3.61	3.7	3.79
Oak	CK	3	3	2.34	2.33	2.38	2.71	2.65	2.74	2.76	2.84	3.02	3.13	3.17	3.18	3.14	3.11	3.16	3.19	3.26
Oak	RB	1	1	3.5	3.43	3.4	3.46	3.62	3.96	4.2	4.14	4.37	4.46	4.52	4.69	5.02	5.14	5.02	5.03	5.04
Oak	RB	2	1	2.79	2.73	2.74	3	3.14	3.13	3.25	3.37	3.46	3.69	3.72	3.68	3.77	3.71	3.66	3.68	3.82
Oak	RB	3	1	2.04	2.1	2.06	2.02	2.16	2.16	2.08	2.14	2.37	2.49	2.58	2.6	2.54	2.46	2.58	2.62	2.64
Oak	RB	1	2	1.69	1.79	1.77	1.67	1.65	1.88	1.67	1.89	1.88	1.96	1.99	2.02	2.06	2	2.08	2.19	2.27
Oak	RB	2	2	2.47	2.42	2.45	2.72	2.92	2.92	2.9	3.15	3.27	3.45	3.5	3.73	3.61	3.48	3.52	3.68	4.08
Oak	RB	3	2	2.31	2.3	2.29	2.35	2.5	2.69	2.75	2.9	3.19	3.24	3.26	3.27	3.35	3.26	3.37	3.52	3.48
Oak	RB	1	3	2.48	2.54	2.51	2.79	3.1	3.25	3.4	3.49	3.77	3.9	4.06	4.12	4.3	4.16	4.13	4.29	4.47
Oak	RB	2	3	2.8	2.77	2.87	3.32	3.51	3.52	3.6	3.75	3.98	4.14	4.14	4.17	4.12	4.14	4.09	4.12	4.28
Oak	RB	3	3	2.04	2.46	2.43	2.57	2.94	2.8	2.9	3.09	3.25	3.35	3.38	3.47	3.42	3.33	3.39	3.56	3.88
Oak	White	1	1	2.73	2.81	2.79	2.91	3.18	3.18	3.27	3.45	3.64	3.72	3.82	3.87	3.81	3.76	3.78	3.96	4.15
Oak	White	2	1	2.79	2.77	2.79	2.9	3.1	3.19	3.24	3.46	3.71	3.74	3.85	3.98	4.02	3.92	3.93	3.88	4.06
Oak	White	3	1	2.59	2.65	2.72	3.09	3.3	3.41	3.37	3.6	4.01	4.07	4.09	4	3.92	4.14	4.1	4.2	4.28
Oak	White	1	2	2.9	2.91	2.96	3.01	3.1	3.02	3.08	3.22	3.37	3.55	3.65	3.66	3.8	3.69	3.78	3.86	4.27
Oak	White	2	2	2.32	2.36	2.58	2.6	2.83	2.89	2.87	3.06	3.24	3.25	3.33	3.34	3.46	3.34	3.32	3.43	3.71
Oak	White	3	2	2.47	2.59	2.54	2.83	3.17	3.15	3.17	3.4	3.6	3.89	3.89	3.89	3.91	3.92	3.87	4.16	4.36
Oak	White	1	3	2.78	2.83	2.88	3.05	3.27	3.33	3.34	3.58	3.75	4.06	4.09	4.11	4.12	4.03	4.06	4.1	4.11
Oak	White	2	3	2.62	2.71	2.66	2.64	2.87	2.84	2.83	2.95	3.19	3.38	3.41	3.4	3.36	3.39	3.58	3.74	3.93
Oak	White	3	3	2.21	2.33	2.53	2.74	2.73	2.88	2.9	3	3.2	3.27	3.31	3.37	3.4	3.3	3.21	3.38	3.35

## Sheet: Biomass
Species	Light	Block	Replicate	Shoot	Root
maple	CK	C1	1	0.772	0.551
maple	CK	C2	1	0.194	0.113
maple	CK	C3	1	0.622	0.412
maple	CK	C1	2	0.55	0.666
maple	CK	C2	2	0.42	0.646
maple	CK	C3	2	1.153	0.331
maple	CK	C1	3	0.735	0.19
maple	CK	C2	3	0.911	0.474
maple	CK	C3	3	0.367	0.171
maple	RB	C1	1	4.156	3.973
maple	RB	C2	1	3.541	3.543
maple	RB	C3	1	4.225	2.923
maple	RB	C1	2	4.675	4.689
maple	RB	C2	2	4.912	3.578
maple	RB	C3	2	3.888	4.076
maple	RB	C1	3	3.732	1.679
maple	RB	C2	3	3.165	3.303
maple	RB	C3	3	3.22	1.197
maple	White	C1	1	3.895	2.978
maple	White	C2	1	3.085	1.471
maple	White	C3	1	3.472	1.659
maple	White	C1	2	4.213	3.621
maple	White	C2	2	3.934	2.668
maple	White	C3	2	2.494	1.532
maple	White	C1	3	4.209	1.545
maple	White	C2	3	3.782	3.169
maple	White	C3	3	2.712	1.014
oak	CK	C1	1	0.725	1.18
oak	CK	C2	1	0.767	2.096
oak	CK	C3	1	0.706	1.694
oak	CK	C1	2	0.639	2.111
oak	CK	C2	2	0.609	1.472
oak	CK	C3	2	0.796	1.729
oak	CK	C1	3	0.638	1.591
oak	CK	C2	3	0.442	1.868
oak	CK	C3	3	0.63	1.619
oak	RB	C1	1	1.195	1.929
oak	RB	C2	1	0.985	2.686
oak	RB	C3	1	1.197	3.582
oak	RB	C1	2	1.485	3.786
oak	RB	C2	2	1.143	4.963
oak	RB	C3	2	0.832	3.393
oak	RB	C1	3	1.286	3.734
oak	RB	C2	3	2.276	3.962
oak	RB	C3	3	1.321	3.648
oak	White	C1	1	1.004	2.961
oak	White	C2	1	1.172	3.259
oak	White	C3	1	2.309	4.191
oak	White	C1	2	0.981	3.825
oak	White	C2	2	1.652	2.872
oak	White	C3	2	1.566	2.26
oak	White	C1	3	1.483	3.349
oak	White	C2	3	1.215	2.909
oak	White	C3	3	1.107	2.637

## Sheet: N concentration
Species	Light	Block	Replicate	Nc
maple	CK	C1	1	1.0254
maple	CK	C2	1	1.9317
maple	CK	C3	1	2.1518
maple	CK	C1	2	1.4656
maple	CK	C2	2	1.5692
maple	CK	C3	2	1.053
maple	CK	C1	3	1.2585
maple	CK	C2	3	1.3491
maple	CK	C3	3	1.129
maple	RB	C1	1	1.0643
maple	RB	C2	1	0.8959
maple	RB	C3	1	0.9995
maple	RB	C1	2	0.8053
maple	RB	C2	2	0.8571
maple	RB	C3	2	0.8701
maple	RB	C1	3	1.0643
maple	RB	C2	3	1.0254
maple	RB	C3	3	1.0902
maple	White	C1	1	0.9089
maple	White	C2	1	0.9348
maple	White	C3	1	0.9477
maple	White	C1	2	0.9736
maple	White	C2	2	0.9089
maple	White	C3	2	0.8571
maple	White	C1	3	1.1031
maple	White	C2	3	1.0772
maple	White	C3	3	0.8312
oak	CK	C1	1	1.56475
oak	CK	C2	1	1.61065
oak	CK	C3	1	1.03515
oak	CK	C1	2	1.61065
oak	CK	C2	2	1.85665
oak	CK	C3	2	0.96975
oak	CK	C1	3	1.99905
oak	CK	C2	3	1.5736
oak	CK	C3	3	1.05775
oak	RB	C1	1	0.87065
oak	RB	C2	1	0.79495
oak	RB	C3	1	0.96975
oak	RB	C1	2	0.72375
oak	RB	C2	2	0.69815
oak	RB	C3	2	0.74315
oak	RB	C1	3	0.88555
oak	RB	C2	3	0.8699
oak	RB	C3	3	0.86615
oak	White	C1	1	1.1106
oak	White	C2	1	1.02155
oak	White	C3	1	1.16395
oak	White	C1	2	1.14455
oak	White	C2	2	1.541
oak	White	C3	2	0.89855
oak	White	C1	3	1.274
oak	White	C2	3	1.26755
oak	White	C3	3	1.0733
				No

## Sheet: Soluble sugar concentration
Species	Light	Block	Replicate	Sugarc
maple	CK	C1	1	5.11735
maple	CK	C2	1	5.17602
maple	CK	C3	1	4.97194
maple	CK	C1	2	3.57143
maple	CK	C2	2	4.4898
maple	CK	C3	2	4.15051
maple	CK	C1	3	4.18878
maple	CK	C2	3	4.96429
maple	CK	C3	3	3.88776
maple	RB	C1	1	6.28571
maple	RB	C2	1	5.58163
maple	RB	C3	1	5.84184
maple	RB	C1	2	6.4949
maple	RB	C2	2	4.7398
maple	RB	C3	2	6.83673
maple	RB	C1	3	6.2398
maple	RB	C2	3	5.59949
maple	RB	C3	3	6.39286
maple	White	C1	1	5.18112
maple	White	C2	1	5.95408
maple	White	C3	1	6.02806
maple	White	C1	2	4.71173
maple	White	C2	2	5.25765
maple	White	C3	2	5.64796
maple	White	C1	3	4.83418
maple	White	C2	3	6.56633
maple	White	C3	3	6.14655
oak	CK	C1	1	5.53061
oak	CK	C2	1	5.07908
oak	CK	C3	1	5.6352
oak	CK	C1	2	5.89031
oak	CK	C2	2	5.15561
oak	CK	C3	2	5.79082
oak	CK	C1	3	6.06888
oak	CK	C2	3	5
oak	CK	C3	3	4.87755
oak	RB	C1	1	7.45408
oak	RB	C2	1	6.71429
oak	RB	C3	1	5.18878
oak	RB	C1	2	5.09184
oak	RB	C2	2	6.94133
oak	RB	C3	2	6.71939
oak	RB	C1	3	7.40051
oak	RB	C2	3	6.65816
oak	RB	C3	3	7.07908
oak	White	C1	1	6.51786
oak	White	C2	1	7.0051
oak	White	C3	1	6.14286
oak	White	C1	2	5.95918
oak	White	C2	2	6.71939
oak	White	C3	2	6.75255
oak	White	C1	3	6.48214
oak	White	C2	3	7.13776
oak	White	C3	3	6.48724

## Sheet: Starch concentration
Species	Light	Block	Replicate	Starchc
maple	CK	C1	1	4.62398
maple	CK	C2	1	2.67934
maple	CK	C3	1	3.53571
maple	CK	C1	2	2.8676
maple	CK	C2	2	3.32908
maple	CK	C3	2	4.14872
maple	CK	C1	3	3.68265
maple	CK	C2	3	4.71352
maple	CK	C3	3	4.09821
maple	RB	C1	1	5.04872
maple	RB	C2	1	6.16913
maple	RB	C3	1	4.30944
maple	RB	C1	2	3.34056
maple	RB	C2	2	3.70332
maple	RB	C3	2	4.88571
maple	RB	C1	3	5.5699
maple	RB	C2	3	3.60918
maple	RB	C3	3	5.12219
maple	White	C1	1	5.68699
maple	White	C2	1	4.7273
maple	White	C3	1	4.71122
maple	White	C1	2	5.25765
maple	White	C2	2	6.55255
maple	White	C3	2	4.48622
maple	White	C1	3	4.87653
maple	White	C2	3	3.95816
maple	White	C3	3	5.19078
oak	CK	C1	1	12.4439
oak	CK	C2	1	11.7551
oak	CK	C3	1	11.1122
oak	CK	C1	2	11.1077
oak	CK	C2	2	10.9515
oak	CK	C3	2	11.925
oak	CK	C1	3	11.0985
oak	CK	C2	3	9.78061
oak	CK	C3	3	11.0066
oak	RB	C1	1	12.3429
oak	RB	C2	1	11.6495
oak	RB	C3	1	12.2969
oak	RB	C1	2	12.6827
oak	RB	C2	2	11.9663
oak	RB	C3	2	13.4357
oak	RB	C1	3	13.7526
oak	RB	C2	3	12.623
oak	RB	C3	3	12.4439
oak	White	C1	1	14.2071
oak	White	C2	1	13.624
oak	White	C3	1	14.0878
oak	White	C1	2	13.0776
oak	White	C2	2	13.0133
oak	White	C3	2	14.5653
oak	White	C1	3	14.4459
oak	White	C2	3	14.2852
oak	White	C3	3	13.4449
				No

## Sheet: Water content
Species	Light	Block	Replicate	Water
maple	CK	C1	1	57.2674
maple	CK	C2	1	60.3871
maple	CK	C3	1	65.3601
maple	CK	C1	2	60.6727
maple	CK	C2	2	46.8329
maple	CK	C3	2	62.0266
maple	CK	C1	3	64.6272
maple	CK	C2	3	65.201
maple	CK	C3	3	59.4268
maple	RB	C1	1	49.3299
maple	RB	C2	1	53.1512
maple	RB	C3	1	56.518
maple	RB	C1	2	50.4314
maple	RB	C2	2	54.5965
maple	RB	C3	2	49.665
maple	RB	C1	3	49.3115
maple	RB	C2	3	54.9488
maple	RB	C3	3	58.097
maple	White	C1	1	52.6979
maple	White	C2	1	61.4715
maple	White	C3	1	55.3477
maple	White	C1	2	55.7926
maple	White	C2	2	59.7537
maple	White	C3	2	61.6462
maple	White	C1	3	60.1579
maple	White	C2	3	55.5421
maple	White	C3	3	63.7866
oak	CK	C1	1	59.0058
oak	CK	C2	1	57.7853
oak	CK	C3	1	59.1002
oak	CK	C1	2	59.7247
oak	CK	C2	2	55.9577
oak	CK	C3	2	57.8675
oak	CK	C1	3	54.6675
oak	CK	C2	3	55.1369
oak	CK	C3	3	56.833
oak	RB	C1	1	63.9843
oak	RB	C2	1	59.2111
oak	RB	C3	1	55.3782
oak	RB	C1	2	59.022
oak	RB	C2	2	59.9265
oak	RB	C3	2	61.5139
oak	RB	C1	3	58.5979
oak	RB	C2	3	65.3944
oak	RB	C3	3	63.6503
oak	White	C1	1	54.42
oak	White	C2	1	60.6902
oak	White	C3	1	61.9594
oak	White	C1	2	52.524
oak	White	C2	2	59.3932
oak	White	C3	2	50.5301
oak	White	C1	3	55.2551
oak	White	C2	3	54.6365
oak	White	C3	3	56.2361
				Yes
